# Supplementary material for: Tempo and mode in karyotype evolution revealed by a probabilistic model incorporating both chromosome number and morphology
Source: PLoS Genet. 2021 Apr 16;17(4):e1009502. doi: 10.1371/journal.pgen.1009502 (PMC8081341; doi:10.1371/journal.pgen.1009502)
Supplement: S1 Table — (XLSX) [file pgen.1009502.s019.xlsx]

## Sheet: Sheet1
S1 Table. Species numbers and karyotype distributions in teleosts shown for each order
Taxonomic categry above order		Order	Monophyly1	No. of extant species2	No. of species in karyotype data	No. of species karyotyped on the phylogeny	Chromosome number3			Arm number3
							1st quantile	Median	3rd quantile	1st quantile	Median	3rd quantile
Subdivision	Osteoglossomorpha		Yes	245	15	9	21	24	25	23.5	30	36.5
		Hiodontiformes	Yes	2	2	0	-	25	-	-	45.5	-
		Osteoglossiformes	Yes	243	13	9	21	24	25	21	28	34
Subdivision	Elopomorpha		Yes	987	35	17	19	19	21	26.5	28	30
		Elopiformes	Yes	9	3	3	-	25	-	-	26	-
		Anguilliformes	No	937	32	14	19	19	21	27	28.5	30
		Saccopharyngiformes	Yes	28	0	0	-	-	-	-	-	-
		Albuliformes	Yes	13	0	0	-	-	-	-	-	-
Subdivision	Otocephala		No	10830	1062	532	25	25	27	38	44	48
Superorder	Clupeomorpha		Yes	403	30	12	23	24	24	24	24.5	25
		Clupeiformes	Yes	403	30	12	23	24	24	24	24.5	25
Superorder	Ostariophysi		Yes	10427	1032	520	25	25	27	39	45	49
Series	Anotophysi		Yes	36	2	1	-	15	-	-	26	-
		Gonorynchiformes	Yes	36	2	1	-	15	-	-	26	-
Series	Otophysi		Yes	10391	1030	519	25	25	27	39	45	49
		Cypriniformes	Yes	4313	511	281	25	25	25	38	43	46
		Characiformes	Yes	2115	212	58	25	27	27	41	51	54
		Gymnotiformes	Yes	224	17	9	20	21	26	27	37	47
		Siluriformes	Yes	3739	290	171	26	27	29	41	46	50
Subdivision	Euteleostei		Yes	20301	1475	874	22	24	24	24	25	29
		Salmoniformes	Yes	225	81	35	33	40	41	49	50	52
		Argentiniformes	No	230	2	2	-	24.5	-	-	31	-
		Osmeriformes	No	110	15	11	16	22	27	23	29	37
		Esociformes	Yes	14	9	9	22	25	25	22	25	25
		Stomiiformes	Yes	434	0	0	-	-	-	-	-	-
		Ateleopodiformes	Yes	11	0	0	-	-	-	-	-	-
Eurypterygii [unranked]			Yes	19277	1368	817	22	24	24	24	25	28
		Aulopiformes	Yes	274	6	5	24	24	24	24	24	24.75
		Myctophiformes	Yes	257	9	4	24	24	24	24	24	24
		Lampriformes	No	25	0	0	-	-	-	-	-	-
		Polymixiiformes	Yes	10	0	0	-	-	-	-	-	-
		Percopsiformes	Yes	12	0	0	-	-	-	-	-	-
		Gadiformes	Yes	617	13	11	19	22	24	24	27	27
		Ophidiiformes	Yes	538	3	0	-	22	-	-	22	-
		Batrachoidiformes	Yes	84	9	2	23	23	23	29	31	32
		Lophiiformes	Yes	369	3	2	-	23	-	-	30	-
		Mugiliformes	Yes	303	18	9	24	24	24	24	24	24
		Atheriniformes	Yes	377	15	7	24	24	24	26.5	33	37.5
		Beloniformes	Yes	271	20	17	21	24	24	24	24.5	32.5
		Cyprinodontiformes	Yes	1326	252	141	19	23	24	23	24	26
		Stephanoberyciformes	No	111	3	2	-	24	-	-	24	-
		Beryciformes	No	162	6	4	24	24	24	24	24	24.75
		Zeiformes	Yes	33	2	2	-	21.5	-	-	21.5	-
		Gasterosteiformes	No	31	17	11	21	22	23	24	25	29
		Synbranchiformes	Yes	121	8	3	21.75	23.5	24	24	27.5	32.5
		Scorpaeniformes	No	1671	90	58	23.25	24	24	25	28	32
		Perciformes	No	11453	796	483	23	24	24	24	25	28
		Pleuronectiformes	Yes	792	54	32	20.25	23	24	24	24	25
		Tetraodontiformes	Yes	440	44	24	21	22	22	22	26.5	33
Total			Yes	32363	2587	1432	23	24	25	24	31	44
1, Monophyly of taxonomic groups in outgroups of Euryptergii was shown in Near (2012), while monophyly of taxonomic groups within Euryptergii was shown in Near (2013).
2, Species number of "Valid" species in Table 1 of "Catalog of Fish" (Eschmeyer and Fong, 2016) was used as the extant species number.
3, The 1st and 3rd quantile were calculated when the groups have more than three species.
