# Supplementary material for: Tempo and mode in karyotype evolution revealed by a probabilistic model incorporating both chromosome number and morphology
Source: PLoS Genet. 2021 Apr 16;17(4):e1009502. doi: 10.1371/journal.pgen.1009502 (PMC8081341; doi:10.1371/journal.pgen.1009502)
Supplement: S2 Table — (XLSX) [file pgen.1009502.s020.xlsx]

## Sheet: Sheet1
S2 Table. Comparison of maximum likelihood estimates of evolutionary parameters between the model with and without variation of speciation and extinction rates
Fish group		Eurypterygii		Eupercaria		Otophysi
Model1		M2	M0'	M2	M0'	M2	M0'
No. of parameters		8	6	8	6	8	6
log likelihood		−8727	−8940	−3099	−3208	−5230	−5254
Estimates2	k1	1.73×10−4	1.50×10−4	1.13×10−4	8.13×10−5	7.78×10−4	7.47×10−4
	k2	3.36×10−3	2.45×10−3	1.76×10−3	6.04×10−4	1.04×10−3	9.19×10−4
	k3	5.41×10−3	4.17×10−3	5.22×10−3	2.28×10−3	3.07×10−2	2.70×10−2
	k4	1.94×10−2	2.70×10−2	2.13×10−2	2.96×10−2	1.75×10−2	1.59×10−2
	λm	1.56×10−1	3.89×10−2	1.44×10−1	5.95×10−2	2.25×10−1	5.45×10−2
	µm	2.63×10−7	2.18×10−3	1.39×10−5	1.86×10−2	6.06×10−9	1.54×10−5
	λother	1.25×10−1	[3.89×10−2]	2.55×10−1	[5.95×10−2]	5.20×10−2	[5.45×10−2]
	µother	1.56×10−1	[2.18×10−3]	2.82×10−1	[1.86×10−2]	1.21×10−2	[1.54×10−5]
	Kf	19.4	16.4	15.6	7.4	1.3	2
	Ki	3.6	6.5	4.1	13	0.6	0.6
Eupercaria is one of subgroups of Eurypterygii. It doesn't include any species filtered out by large chromosome number or tetraploidy. 1The maximum liklihood estimateion with M0' model was conducted using the same correction by sampling fraction as M2 model. This is why the estimates are slightly different from M0 model in Table 1. 2k1, fusion rate coefficent; k2, fission rate coefficient; k3, A-…
