# Supplementary material for: Tempo and mode in karyotype evolution revealed by a probabilistic model incorporating both chromosome number and morphology
Source: PLoS Genet. 2021 Apr 16;17(4):e1009502. doi: 10.1371/journal.pgen.1009502 (PMC8081341; doi:10.1371/journal.pgen.1009502)
Supplement: S3 Table — (XLSX) [file pgen.1009502.s021.xlsx]

## Sheet: Sheet1
S3 Table. Category of karyotype evolution on branches of fish phylogeny
Taxon	Eurypterygii			Otophysi
Node type	Total	Internal	Terminal	Total	Internal	Terminal
Expected	1449 [89.0%]	783 [96.3%]	666 [81.7%]	882 [87.8%]	472 [94.2%]	410 [81.5%]
Rapid	71 [4.4%]	17 [2.1%]	54 [6.6%]	51 [5.1%]	17 [3.4%]	34 [6.8%]
Conservative	11 [0.7%]	1 [0.1%]	10 [1.2%]	8 [0.8%]	3 [0.6%]	5 [1.0%]
Unusual	97 [6.0%]	12 [1.5%]	85 [10.4%]	63 [6.3%]	9 [1.8%]	54 [10.7%]
