# Supplementary material for: Tempo and mode in karyotype evolution revealed by a probabilistic model incorporating both chromosome number and morphology
Source: PLoS Genet. 2021 Apr 16;17(4):e1009502. doi: 10.1371/journal.pgen.1009502 (PMC8081341; doi:10.1371/journal.pgen.1009502)
Supplement: S4 Table — (XLSX) [file pgen.1009502.s022.xlsx]

## Sheet: Table_top10_species_neot_210203
S4 Table. Top 10 Branches with the longest fitted branch length
Taxon	Branch number1	Fitted branch length	Actual branch length	Category	Type	Transition2	Description
Eurypterygii	1	3479.68	47.4874	Unusual	Terminal	(24, 22)-(15, 8)	Sphaerichthys osphromenoides (chocolate gourami)
	2	3016.23	24.2279	Rapid	Terminal	(25, 21)-(10, 10)	Pterolebias longipinnis (long fin killifish)
	3	2591.38	53.2527	Rapid	Terminal	(24, 22)-(12, 12)	Monopterus albus (Asian swamp eel)
	4	2163.46	62.3405	Rapid	Terminal	(23, 18)-(12, 12)	Fenerbahce formosus (starhead killifish)
	5	1490.47	29.5269	Unusual	Terminal	(28, 23)-(24, 13)	Ronquilus jordani (northern ronquil)
	6	1468.63	18.7806	Unusual	Terminal	(24, 24)-(24, 12)	Characodon lateralis (rainbow goodeid)
	7	1417.09	31.2094	Rapid	Terminal	(24, 24)-(22, 14)	Oryzias minutillus (dwarf ricefish)
	8	1404.09	25.4584	Rapid	Terminal	(21, 19)-(15, 14)	Nothobranchius kiyawensis (a species of African rivulines)
	9	1387.6	100.015	Unusual	Terminal	(24, 24)-(24, 13)	Uranoscopus scaber (Atlantic stargazer)
	10	1387.6	97.2819	Unusual	Terminal	(24, 24)-(24, 13)	Parapercis sexfasciata (species of sandperches)
Otophysi	1	2447.43	16.2106	Rapid	Terminal	(33, 23)-(20, 12)	Apteronotus albifrons (black ghost knifefish)
	2	1675.44	7.31673	Rapid	Terminal	(26, 14)-(20, 10)	Liobagrus obesus (bull-head torrent catfish)
	3	760.727	4.17648	Rapid	Internal	(29, 18)-(26, 14)	Root of some Liobagrus species
	4	691.333	37.1206	Rapid	Terminal	(35, 24)-(25, 18)	Euchiloglanis davidi (a species of sisorid catfish)
	5	685.115	1.7779	Rapid	Terminal	(25, 15)-(23, 12)	Liobagrus marginatus (a amblycipitid catfish)
	6	649.101	39.496	Rapid	Terminal	(37, 24)-(31, 18)	Plotosus canius (Gray eel catfish)
	7	649.101	28.3936	Rapid	Terminal	(37, 24)-(31, 18)	Schistura savona (a species of stone loaches)
	8	593.435	44.0255	Rapid	Terminal	(34, 23)-(26, 18)	Amblyceps mangois (Indian torrent catfish)
	9	556.249	25.8514	Rapid	Internal	(34, 23)-(29, 18)	Root of Liobagrus species
	10	459.851	24.0106	Rapid	Terminal	(43, 27)-(36, 21)	Ompok bimaculatus (Butter catfish)
1, The branch number is consistent with that in Fig 5 (Euryprerygii) and Fig 6 (Otophysi); 2, Sequential parentheses indicate the initial karyotype and the karyotype after transition.
