# Supplementary material for: Tempo and mode in karyotype evolution revealed by a probabilistic model incorporating both chromosome number and morphology
Source: PLoS Genet. 2021 Apr 16;17(4):e1009502. doi: 10.1371/journal.pgen.1009502 (PMC8081341; doi:10.1371/journal.pgen.1009502)
Supplement: S5 Table — (XLSX) [file pgen.1009502.s023.xlsx]

## Sheet: Sheet1
S5 Table. Karyotypes of Brassicaceae species
Species	Haploid chromosome number	Haploid arm number	Report of polyploidy	Reference
Arabidopsis lyrata	8	14		Lysak et al. (2006). Mechanisms of chromosome number reduction in Arabidopsis thaliana and related Brassicaceae species. Proc. Natl. Acad. Sci. USA 103: 5224–5229.
Arabidopsis thaliana	5	9		Lysak et al. (2006). Mechanisms of chromosome number reduction in Arabidopsis thaliana and related Brassicaceae species. Proc. Natl. Acad. Sci. USA 103: 5224–5229.
Camelina laxa	6	11		Mandakova et al. (2019) Origin and evolution of diploid and Allopolyploid Camelina genomes were accompanied by chromosome shattering. Plant Cell 31: 2596–2612
Camelina hispida	7	11		Mandakova et al. (2019) Origin and Evolution of Diploid and Allopolyploid Camelina Genomes Were Accompanied by Chromosome Shattering. Plant Cell 31: 2596–2612
Camelina microcarpa	12	24	yes	Kamari et al. (2003) Mediterranean chromosome number reports 13: 347-404
Camelina sativa	20	39	yes	Chaudhary et al. (2020) Assessing diversity in the Camelina genus provides insights into the genome structure of Camelina sativa. G3 10: 1297–1308
Neslia paniculata	7	13		Lysak (2016) PhD thesis: Insights into genome evolution of the mustard family (Brassicaceae)
Capsella rubella	8	13		Slotte et al. (2013) The Capsella rubella genome and the genomic consequences of rapid mating system evolution Nature Genetics 45: 831–835
Capsella bursa-pastoris	8	12	yes	Kryvokhyzha et al. (2019) Parental legacy, demography, and admixture influenced the evolution of the two subgenomes of the tetraploid Capsella bursa-pastoris (Brassicaceae). PLoS Genet 15: e1007949
Turritis glabra	6	12		Lysak (2016) PhD thesis: Insights into genome evolution of the mustard family (Brassicaceae)
Olimarabidopsis pumila	16	32	yes	Matthias et al. (2010) Comparative analysis of growth, Genome size, chromosome numbers and phylogeny of Arabidopsis thaliana and three cooccurring species of the Brassicaceae from Uzbekistan. Journal of Botany 2010: 504613
Phoenicaulis cheiranthoides	7	11		Mandáková et al. (2020) Genome structure and apomixis in Phoenicaulis (Brassicaceae; Boechereae). Journal of Sytematics Evolution 59: 83-92
Nevada holmgrenii	7	12		Mandáková et al. (2020) Chromosomal evolution and apomixis in the cruciferous tribe Boechereae. Front Plant Sci. 11:514
Polyctenium fremontii	7	12	yes	Mandáková et al. (2020) Chromosomal evolution and apomixis in the cruciferous tribe Boechereae. Front Plant Sci. 11:514
Pachycladon novae zelandiae	10	17	yes	Mandáková et al. (2010) Island species radiation and karyotypic stasis in Pachycladon allopolyploids. BMC Evol Biol. 10:367
Pachycladon exilis	10	17	yes	Mandáková et al. (2010) Island species radiation and karyotypic stasis in Pachycladon allopolyploids. BMC Evol Biol. 10:367
Stenopetalum nutans	4	7	yes	Lysak (2016) PhD thesis: Insights into genome evolution of the mustard family (Brassicaceae)
Crucihimalaya wallichii	8	15	yes	Mandáková et al. (2010) Fast diploidization in close mesopolyploid relatives of Arabidopsis. The Plant Cell 22: 2277-2290
Cardamine hirsuta	8	13		Hay et al. (2014) Cardamine hirsuta: a versatile genetic system for comparative studies. Plant J. 78:1-15.
Armoracia rusticana	8	12		Mandáková and Lysak (2019) Healthy roots and leaves: comparative genome structure of horseradish and watercress. Plant Physiol. 179:66-73
Nasturtium officinale	8	12		Mandáková and Lysak (2019) Healthy roots and leaves: comparative genome structure of horseradish and watercress. Plant Physiol. 179:66-73
Fibigia suffruticosa	8	15		Çetin et al. (2011) A taxonomic study of the genus Fibigia Medik (Brassicaceae). African Journal of Biotechnology 11: 109-119.
Solmslaubachia zhongdianensis	7	13		Yue et al. (2003) Cytological studies of five Chinese species of Solms-laubachia (Brassicaceae). Harvard Papers in Botany 7:467-473
Euclidium syriacum	7	13		Mandáková et al. (2017) Monophyletic origin and evolution of the largest crucifer genomes. Plant Physiology 174: 2062–2071
Strigosella africana	7	13		Mandáková et al. (2017) Monophyletic origin and evolution of the largest crucifer genomes. Plant Physiology 174: 2062–2071
Shangrilaia nana	7	14		Sun et al. (2020) Karyomorphology of three endemic plants (Brassicaceae: Euclidieae and Arabideae) from the Qinghai-Tibet Plateau and its significance. Plant Diversity 42: 135-141
Sterigmostemum acanthocarpum	7	14		Sheidai and Sonboli (2011) Cytotaxonomy of Four Species of Sterigmostemum (Brassicaceae) in Iran. Cytologia 76: 33-39
Hesperis matronalis	7	10		Bhattacharyya (1974) Structure and behavior of chromosomes of two varieties of Hesperis matronalis L. Cytologia 39: 275-282
Chorispora tenella	7	12		Mandáková et al. (2017) Monophyletic origin and evolution of the largest crucifer genomes. Plant Physiology 174: 2062–2071
Hirschfeldia incana	7	14		Sikka and Sharma (1979) Chromosome evolution in certain genera of Brassiceae. Cytologia 44: 467-477
Cakile maritima	9	18		Kamari et al. (2012) Mediterranean chromosome number reports 22: 211-232
Brassica oleracea	9	16		Xiong and Pires (2011) Karyotype and identification of all homoeologous chromosomes of allopolyploid Brassica napus and its diploid progenitors. Genetics 187: 37–49
Myagrum perfoliatum	7	12		Mandakova and Lysak (2008) Chromosomal phylogeny and karyotype evolution in x=7 crucifer species (Brassicaceae). Plant Cell 20: 2559-2570
Isatis tinctoria	14*	28*		Kamari et al. (1995) Mediterranean chromosome number reports 5: 261-373
Arabis alpina	8	16		Willing et al. (2015) Genome expansion of Arabis alpina linked with retrotransposition and reduced symmetric DNA methylation. Nature Plants 1: 14023
Baimashania pulvinata	8	16		Sun et al. (2020) Karyomorphology of three endemic plants (Brassicaceae: Euclidieae and Arabideae) from the Qinghai-Tibet Plateau and its significance. Plant Diversity 42: 135-141
Goldbachia laevigata	14	23	yes	Mandakova and Lysak 2008 Chromosomal Phylogeny and Karyotype Evolution in x=7 Crucifer Species (Brassicaceae). Plant Cell 20: 2559-2570
Iberis umbellata	9	12		Datta (1974) Chromosome studies in Iberis L. with a view to find out the mechanism of speciation of the genus. Cytologia 39: 543-551
Iberis sempervirens	11	22		Kamari et al. 1997 Mediterranean chromosome number reports 7: 197-275
*, two B-chromosomes are not included.
