# Supplementary material for: Tempo and mode in karyotype evolution revealed by a probabilistic model incorporating both chromosome number and morphology
Source: PLoS Genet. 2021 Apr 16;17(4):e1009502. doi: 10.1371/journal.pgen.1009502 (PMC8081341; doi:10.1371/journal.pgen.1009502)
Supplement: S6 Table — (XLSX) [file pgen.1009502.s024.xlsx]

## Sheet: Sheet1
S6 Table. Maximum likelihood estimates of evolutionary parameters of Brassicacae
Taxon		Brassicaceae
Model		M4
Reported polyploidy		Included	Not included
No. of parameters		7	7
log likelihood		−314	−216
Estimates1	k1	1.45×10−1	6.47×10−2
	k2	2.55×10−2	1.25×10−2
	k3	1.01×10−1	4.81×10−2
	k4	3.01×10−2	1.16×10−2
	k5	9.31×10−3	2.94×10−3
	λ	4.46×10−2	3.90×10−2
	µ	1.72×10−7	6.21×10−8
	Kf	0.176	0.193
	Ki	0.298	0.241
The results with MuSSE M0 model are shown here. 1k1, fusion rate coefficent; k2, fission rate coefficient; k3, A-M inversion rate coefficient; k4, M-A inversion rate coefficient; k5, polyploidization rate coefficient; λ, speciation rate; µ, extinction rate. Kf = k2/k1, fission/fusion bias; Ki = k4/k3, M-A/A-M inversion bias.
