# Supplementary material for: Tempo and mode in karyotype evolution revealed by a probabilistic model incorporating both chromosome number and morphology
Source: PLoS Genet. 2021 Apr 16;17(4):e1009502. doi: 10.1371/journal.pgen.1009502 (PMC8081341; doi:10.1371/journal.pgen.1009502)
Supplement: S7 Table — (XLSX) [file pgen.1009502.s025.xlsx]

## Sheet: Sheet1
S7 Table. Maximum likelihood estimates of evolutionary parameters using different limits of chromosome number in fishes
Fish group		Eurypterygii		Otophysi
ymax		35	40	35	40
No. of species		815	817	503	510
No. of parameters		6	6	6	6
log likelihood		−8967	−9071	−5240	−5440
Estimates1	k1	1.48×10−4	1.53×10−4	7.49×10−4	7.55×10−4
	k2	2.45×10−3	3.42×10−3	9.31×10−4	1.54×10−3
	k3	4.13×10−3	4.36×10−3	2.73×10−2	2.79×10−2
	k4	2.68×10−2	2.68×10−2	1.60×10−2	1.59×10−2
	λ	3.83×10−2	3.89×10−2	5.53×10−2	5.53×10−2
	µ	1.93×10−3	2.94×10−3	2.28×10−7	2.51×10−7
	Kf	16.5	22.4	1.2	2
	Ki	6.5	6.1	0.6	0.6
The results with MuSSE M0 model are shown here. 1k1, fusion rate coefficent; k2, fission rate coefficient; k3, A-M inversion rate coefficient; k4, M-A inversion rate coefficient; λ, speciation rate; µ, extinction rate. Kf = k2/k1, fission/fusion bias; Ki = k4/k3, M-A/A-M inversion bias. Parentheses indicate constrained parameters used for the null hypotheses.
